# Supplementary material for: Maintenance nifedipine therapy for preterm symptomatic placenta previa: A randomized, multicenter, double-blind, placebo-controlled trial
Source: PLoS One. 2017 Mar 23;12(3):e0173717. doi: 10.1371/journal.pone.0173717 (PMC5363821; doi:10.1371/journal.pone.0173717)
Supplement: S3 File — (XLSX) [file pone.0173717.s003.xlsx]

## Sheet: data
patient ID	Maternal BMI	Prior placenta previa	Prior cesarean delivery	Initial systolic blood pressure	Initial diastolic blood pressure	Initial hemoglobin count	Placental edge overlapping internal os	Anterior placenta previa	Placenta accreta	Corticosteroids	Immediate transfusion	Intravenous iron perfusion	Pre delivery hemoglobin	Post delivery transfusion	Post delivery intravenous iron perfusion	Surgical hemostasis	Post delivery hemoglobin	Birth weight	Hemoglobin at birth	Neonatal Intensive Care Unit admission	Maternal death	Perinatal death	Celestone at 1st recurrence	Cesarean delivery	Cesarean delivery due to hemorrhage	Maternal age	Gestational age at study entry	Prolongation of pregnancy since randomization	Mode of delivery	Gestational age at birth	Oral iron supplementation	side effects noted at visit D30	withdrawal due to side effects	global compliance under treatment(counts/expected)	Total hospital admission	Initial tocolysis	Adverse perinatal outcome	Nulliparous	Prior abortion or curettage	Placenta's position with respect to internal os	Emergency cesarean delivery due to hemorrhage	Emergency cesarean delivery due to hemorrhage < 37 weeks	At least one bleeding recurrence	At least 1 transfusion before delivery	At least 1 intravenous iron perfusion before delivery	Apgar score at 5 min < 7	Umbilical arterial pH < 7.00	Length of stay in hospital	treatment group
1-001	27.41445	no	yes	110	70	10.8	no	anterior	no	yes	no	no	11.3	no	no	no	10.6	2720	14	yes	no	no	no	yes	yes	36	29	30	cesarean due to hemorrhage	237	yes	no	no	0.94444	17	(loxen plus adalate) or (adalate only)	no	1 or more	no	no overlap & distance [20;35)[mm]	yes	yes	yes	no	no	no	no	17	nifedipine
1-002	20.44914	no	no	120	70	12.9	yes	posterior	no	yes	no	no	12.7	no	no	no	10.9	3100	13.4	no	no	no	no	yes	yes	25	32	45	cesarean due to hemorrhage	272	yes	no	no	0.94444	6	(loxen plus adalate) or (adalate only)	.	0	no	placental edge overlapping internal os	yes	no	yes	no	no	no	no	6	placebo
1-003	22.03173	no	no	100	50	7.8	no	posterior	no	yes	no	yes	8.3	no	yes	no	6.4	2270	16	yes	no	no	no	no	.	34	30	8	no cesarean	224	yes	.	no	1.05556	50	(adalate or loxen) and tractocile	no	1 or more	no	no overlap & distance [20;35)[mm]	no	no	yes	no	no	no	no	4	nifedipine
1-004	36.49376	no	no	115	80	11.2	no	anterior	no	yes	no	no	11.3	no	no	no	9.1	3380	M	no	no	no	.	yes	yes	27	31	53	cesarean due to hemorrhage	274	yes	no	no	.	5	(loxen plus adalate) or (adalate only)	.	1 or more	yes	no overlap & distance [20;35)[mm]	yes	no	no	no	no	no	no	5	placebo
1-021	29.38776	no	no	100	70	10.6	no	posterior	no	yes	no	no	10.3	no	yes	no	9.2	2340	16.2	yes	no	no	no	yes	yes	28	27	56	cesarean due to hemorrhage	250	yes	no	no	1.01852	9	(loxen plus adalate) or (adalate only)	.	0	no	no overlap & distance [20;35)[mm]	yes	yes	yes	no	no	no	no	9	placebo
1-022	27.68878	yes	yes	100	50	10.2	yes	both	yes	yes	no	no	10.2	no	yes	no	8.7	2900	11.7	no	no	no	no	yes	no	45	33	25	cesarean for other reasons	260	yes	.	no	0.88889	6	(loxen plus adalate) or (adalate only)	.	1 or more	yes	placental edge overlapping internal os	no	no	yes	no	no	no	no	6	nifedipine
1-023	25.95156	no	no	145	85	11.2	yes	posterior	no	yes	no	no	9.9	yes	no	no	10.6	1730	14.9	yes	no	no	no	yes	yes	25	28	24	cesarean due to hemorrhage	221	yes	.	no	0.95238	40	(loxen plus adalate) or (adalate only)	no	0	no	placental edge overlapping internal os	yes	yes	yes	no	no	no	no	5	placebo
1-024	21.45357	no	yes	100	60	11	yes	anterior	no	yes	no	no	12.3	no	yes	no	9.6	2830	13.9	no	no	no	no	yes	yes	30	34	20	cesarean due to hemorrhage	258	yes	.	no	0.87037	5	(loxen plus adalate) or (adalate only)	.	1 or more	no	placental edge overlapping internal os	yes	yes	yes	no	no	no	no	5	nifedipine
1-029	21.2963	no	yes	100	70	12.1	yes	both	no	yes	no	no	12	no	no	no	D	2360	14.1	no	no	no	no	yes	yes	31	26	55	cesarean due to hemorrhage	238	yes	.	no	0.72222	35	(loxen plus adalate) or (adalate only)	.	1 or more	yes	placental edge overlapping internal os	yes	yes	yes	no	no	no	no	6	nifedipine
1-030	19.10009	no	no	100	60	12.6	no	posterior	no	yes	no	no	12	no	yes	no	7.2	2500	13.7	no	no	no	no	yes	yes	36	26	65	cesarean due to hemorrhage	247	yes	no	no	0.97917	8	(loxen plus adalate) or (adalate only)	.	1 or more	no	no overlap & distance =0 [mm]	yes	yes	yes	no	no	no	no	8	nifedipine
1-031	23.10843	no	yes	120	80	10	no	anterior	no	yes	no	yes	11.4	no	no	yes	9.8	1530	13	yes	no	no	no	yes	no	28	27	23	cesarean for other reasons	218	yes	.	no	0.90909	74	(loxen plus adalate) or (adalate only)	yes	1 or more	no	no overlap & distance [20;35)[mm]	no	no	yes	no	no	no	no	16	placebo
1-032	19.83471	no	no	106	69	11.8	no	anterior	no	yes	no	no	10.6	no	no	no	.	2200	M	no	no	no	no	no	.	37	27	52	no cesarean	244	yes	.	no	0.93333	8	(loxen plus adalate) or (adalate only)	.	1 or more	no	no overlap & distance (0;20)[mm]	no	no	yes	no	yes	no	.	8	placebo
1-033	21.35931	no	no	110	70	10.4	no	both	no	yes	no	no	10	no	yes	no	9.2	2300	13.4	no	no	no	no	yes	yes	32	28	54	cesarean due to hemorrhage	256	yes	.	no	.	5	(loxen plus adalate) or (adalate only)	.	1 or more	yes	no overlap & distance (0;20)[mm]	yes	yes	yes	no	no	no	no	5	placebo
1-034	20.02884	no	no	120	70	10.4	no	anterior	no	yes	no	no	10.1	yes	yes	no	7.2	3030	14.6	no	no	no	.	no	.	19	27	75	no cesarean	268	yes	no	no	.	9	(adalate or loxen) and tractocile	.	0	no	no overlap & distance (0;20)[mm]	no	no	no	no	no	no	.	9	nifedipine
1-035	26.89232	no	no	130	90	11	no	anterior	no	yes	no	no	12.1	no	yes	no	9.3	2210	15.3	yes	no	no	yes	yes	no	30	28	25	cesarean for other reasons	225	yes	.	no	1.01961	34	(loxen plus adalate) or (adalate only)	no	1 or more	no	no overlap & distance (0;20)[mm]	no	no	no	no	no	yes	no	5	placebo
1-036	26.72993	no	yes	110	80	11.6	no	posterior	no	yes	no	no	13	no	no	no	10.2	2980	14.9	no	no	no	.	no	.	39	32	59	no cesarean	283	yes	no	no	0.92793	3	(loxen plus adalate) or (adalate only)	.	1 or more	yes	no overlap & distance (0;20)[mm]	no	no	no	no	no	no	no	3	nifedipine
1-045	16.01563	no	no	130	70	9.2	yes	posterior	no	yes	yes	yes	13.9	no	no	no	D	3430	17.2	no	no	no	.	no	.	24	27	97	no cesarean	286	yes	yes	no	1.01408	3	tractocile only	.	1 or more	no	placental edge overlapping internal os	no	no	no	no	no	no	.	3	nifedipine
1-046	21.79931	no	no	120	85	11.9	yes	anterior	no	yes	no	no	12.6	no	no	no	10.2	1620	14.4	no	no	no	no	yes	yes	32	28	49	cesarean due to hemorrhage	251	yes	no	no	1.00709	6	(loxen plus adalate) or (adalate only)	.	1 or more	yes	placental edge overlapping internal os	yes	yes	yes	no	no	no	no	6	placebo
1-047	18.9069	no	no	110	60	9.6	yes	posterior	no	yes	no	yes	14.4	no	no	no	10.3	2675	D	no	no	no	.	yes	yes	30	32	34	cesarean due to hemorrhage	259	yes	no	no	0.97980	6	(loxen plus adalate) or (adalate only)	.	1 or more	no	placental edge overlapping internal os	yes	no	no	no	no	no	no	6	placebo
1-048	27.34375	no	yes	120	60	10	yes	posterior	no	yes	no	no	11.2	no	no	no	9.3	2720	M	yes	no	no	yes	yes	yes	31	27	50	cesarean due to hemorrhage	240	yes	yes	no	0.99320	26	(loxen plus adalate) or (adalate only)	.	1 or more	yes	placental edge overlapping internal os	yes	yes	yes	no	no	no	.	8	nifedipine
1-049	18.96193	no	no	82	42	10.2	no	posterior	no	yes	yes	no	11.6	no	no	no	.	1670	13.4	yes	no	no	.	no	.	32	30	3	no cesarean	216	yes	.	no	2.00000	40	(adalate or loxen) and tractocile	no	0	no	no overlap & distance [20;35)[mm]	no	no	no	no	no	no	no	4	placebo
1-050	24.22145	no	yes	115	70	10.8	no	anterior	no	yes	no	no	12.7	no	no	no	.	3270	16	no	no	no	.	no	.	26	28	84	no cesarean	281	yes	no	no	1.03448	3	(loxen plus adalate) or (adalate only)	.	1 or more	yes	no overlap & distance [20;35)[mm]	no	no	no	no	no	no	no	3	nifedipine
1-051	21.22449	no	no	120	70	11.2	yes	posterior	no	yes	no	no	9.1	yes	no	no	10.7	1970	14	yes	no	no	yes	yes	yes	29	28	29	cesarean due to hemorrhage	226	yes	.	no	1.28571	32	(loxen plus adalate) or (adalate only)	no	0	no	placental edge overlapping internal os	yes	yes	yes	no	yes	yes	no	6	nifedipine
1-052	24.60938	yes	no	120	70	10.1	yes	posterior	no	yes	no	no	11.4	no	no	no	9.9	3225	13.6	no	no	no	.	yes	no	26	33	32	cesarean for other reasons	267	yes	no	no	1.03448	5	(loxen plus adalate) or (adalate only)	.	1 or more	yes	placental edge overlapping internal os	no	no	no	no	no	no	no	5	placebo
1-057	19.10009	no	yes	130	90	9.3	no	anterior	no	yes	no	no	9.8	no	no	no	9.2	2525	D	no	no	no	.	yes	yes	29	33	13	cesarean due to hemorrhage	247	yes	.	no	1.00000	10	(adalate or loxen) and tractocile	.	1 or more	no	no overlap & distance [20;35)[mm]	yes	yes	yes	no	no	no	no	6	placebo
1-058	24.53512	no	no	130	70	11.9	yes	posterior	no	no	no	no	13	no	yes	no	10.7	2290	12.4	yes	no	no	no	yes	yes	31	33	2	cesarean due to hemorrhage	239	yes	.	no	1.66667	23	(loxen plus adalate) or (adalate only)	.	1 or more	no	placental edge overlapping internal os	yes	yes	yes	no	no	no	no	6	placebo
1-059	18.71095	yes	no	110	60	11.2	yes	posterior	no	yes	no	no	11.6	no	yes	no	9.6	3000	13.1	no	no	no	.	yes	no	23	26	77	cesarean for other reasons	262	yes	no	no	0.97260	5	(loxen plus adalate) or (adalate only)	.	1 or more	no	placental edge overlapping internal os	no	no	no	no	no	no	no	5	nifedipine
1-060	25.47666	no	no	100	60	12.4	no	posterior	no	yes	no	no	M	no	no	no	12.2	3270	16	no	no	no	.	no	.	26	30	58	no cesarean	271	yes	no	no	0.96667	4	(loxen plus adalate) or (adalate only)	.	0	no	no overlap & distance [20;35)[mm]	no	no	no	no	no	no	no	4	nifedipine
1-061	24.4646	no	no	100	60	11.2	yes	anterior	no	yes	no	no	11.1	no	yes	no	7.5	2770	12.2	no	no	no	no	yes	yes	30	29	50	cesarean due to hemorrhage	258	yes	no	no	0.93478	5	(adalate or loxen) and tractocile	.	1 or more	no	placental edge overlapping internal os	yes	yes	yes	no	no	no	no	5	nifedipine
1-062	22.18935	no	no	120	70	11	no	posterior	no	yes	no	no	10.4	no	yes	no	7.8	1810	14	yes	no	no	no	yes	yes	41	27	27	cesarean due to hemorrhage	221	yes	.	no	0.95062	38	(loxen plus adalate) or (adalate only)	no	1 or more	no	no overlap & distance (0;20)[mm]	yes	yes	yes	no	no	no	no	5	nifedipine
1-063	19.4674	no	no	110	65	10.9	no	anterior	no	yes	no	no	11.8	no	yes	no	9.7	2710	14	no	no	no	yes	yes	no	33	27	72	cesarean for other reasons	266	yes	no	no	0.92453	6	(adalate or loxen) and tractocile	.	1 or more	no	no overlap & distance [20;35)[mm]	no	no	yes	yes	no	no	no	6	placebo
1-064	27.04164	no	no	120	80	13.3	yes	posterior	no	yes	no	no	12.7	no	no	no	12.9	2850	16.5	no	no	no	no	yes	no	32	30	48	cesarean for other reasons	260	yes	no	no	0.88652	7	(adalate or loxen) and tractocile	.	0	no	placental edge overlapping internal os	no	no	yes	no	no	no	no	7	placebo
1-077	26.92744	no	no	100	60	11.8	no	anterior	no	no	no	no	12.7	no	no	no	12.9	3980	M	no	no	no	.	no	.	43	25	99	no cesarean	275	no	.	yes	0.96154	4	(loxen plus adalate) or (adalate only)	.	1 or more	no	no overlap & distance [20;35)[mm]	no	no	no	no	no	no	no	4	placebo
1-078	20.2449	no	no	130	70	11.1	no	posterior	no	yes	no	no	10.3	no	no	no	.	1910	17.6	yes	no	no	.	no	.	24	30	22	no cesarean	236	yes	.	yes	1.14286	45	tractocile only	no	0	no	no overlap & distance =0 [mm]	no	no	no	no	no	no	no	4	nifedipine
1-079	16.52893	no	no	120	80	11.4	no	posterior	no	yes	no	no	10.6	no	yes	no	8	2490	16.2	no	no	no	no	yes	yes	23	32	31	cesarean due to hemorrhage	261	yes	.	no	1.16667	6	tractocile only	.	1 or more	no	no overlap & distance =0 [mm]	yes	no	yes	no	no	no	no	6	nifedipine
1-080	24.22145	no	no	130	80	12	yes	posterior	no	yes	no	no	10.8	no	no	no	9.7	2700	13.5	yes	no	no	no	yes	yes	31	26	56	cesarean due to hemorrhage	243	yes	no	no	0.93210	20	(loxen plus adalate) or (adalate only)	.	1 or more	yes	placental edge overlapping internal os	yes	yes	yes	no	yes	no	no	5	placebo
1-083	22.26563	no	no	120	60	11.1	yes	posterior	no	yes	no	yes	10.3	no	yes	no	8.9	1840	13.7	yes	no	no	no	yes	yes	31	29	18	cesarean due to hemorrhage	221	yes	.	no	0.88235	49	(loxen plus adalate) or (adalate only)	yes	1 or more	no	placental edge overlapping internal os	yes	yes	yes	no	no	no	no	9	nifedipine
1-086	19.60519	no	no	114	54	11.7	no	posterior	no	yes	no	no	12.4	yes	no	yes	11.4	3820	13.1	no	no	no	no	yes	no	38	28	72	cesarean for other reasons	270	yes	no	no	1.01695	5	(adalate or loxen) and tractocile	.	1 or more	no	no overlap & distance (0;20)[mm]	no	no	no	no	no	no	no	5	nifedipine
1-087	25.01352	no	no	135	75	11.4	no	anterior	no	yes	no	no	12	no	no	no	12.1	3350	D	no	no	no	.	no	.	29	32	52	no cesarean	279	yes	no	no	0.85057	4	(loxen plus adalate) or (adalate only)	.	0	no	no overlap & distance [20;35)[mm]	no	no	no	no	no	no	no	4	nifedipine
1-088	21.87242	no	no	120	80	11.4	yes	anterior	no	yes	no	no	12.4	no	no	no	9	3140	D	no	no	no	.	yes	no	36	32	43	cesarean for other reasons	268	yes	.	no	1.00000	5	(loxen plus adalate) or (adalate only)	.	1 or more	no	placental edge overlapping internal os	no	no	no	no	no	no	.	5	placebo
1-093	33.29865	no	yes	130	70	11.9	yes	posterior	yes	yes	no	no	11.2	yes	no	yes	7.8	2780	14.3	no	no	no	.	yes	no	41	32	33	cesarean for other reasons	260	yes	no	no	1.01075	13	(loxen plus adalate) or (adalate only)	.	1 or more	no	placental edge overlapping internal os	no	no	no	no	no	no	no	13	placebo
1-094	30.11938	no	no	100	52	10.3	yes	both	no	yes	no	no	11	no	no	no	9.5	2970	M	no	no	no	.	yes	no	24	28	71	cesarean for other reasons	270	yes	no	no	0.98870	5	(loxen plus adalate) or (adalate only)	.	1 or more	yes	placental edge overlapping internal os	no	no	no	no	no	no	.	5	placebo
1-095	26.60971	no	no	110	60	10.9	yes	posterior	no	yes	no	no	11.4	no	no	no	9.7	1750	15.3	yes	no	no	.	yes	yes	33	28	22	cesarean due to hemorrhage	218	yes	.	no	1.08333	41	(adalate or loxen) and tractocile	no	1 or more	no	placental edge overlapping internal os	yes	yes	yes	no	no	no	no	7	nifedipine
1-096	21.50189	no	no	110	60	12.1	yes	posterior	no	yes	no	no	10.2	yes	no	no	10.7	2400	12.6	yes	no	no	yes	yes	yes	29	28	42	cesarean due to hemorrhage	243	yes	.	no	.	13	(adalate or loxen) and tractocile	.	0	no	placental edge overlapping internal os	yes	yes	yes	no	no	no	no	13	nifedipine
1-101	28.06894	no	yes	105	62	13.4	yes	anterior	yes	yes	no	no	12.1	no	yes	yes	7.6	2900	16.1	yes	no	no	.	yes	no	37	29	55	cesarean for other reasons	260	yes	no	no	1.01923	7	(loxen plus adalate) or (adalate only)	.	1 or more	yes	placental edge overlapping internal os	no	no	no	no	no	yes	no	7	placebo
1-102	30.07813	no	no	110	70	10.4	no	anterior	no	no	no	no	9.8	no	yes	no	7.7	3190	D	no	no	no	no	no	.	41	31	41	no cesarean	260	yes	no	no	0.94017	4	(adalate or loxen) and tractocile	.	1 or more	no	no overlap & distance (0;20)[mm]	no	no	no	no	no	no	.	4	nifedipine
1-103	28.72008	no	yes	100	60	10	yes	both	no	yes	no	yes	10.5	no	yes	no	9.5	3000	16.8	no	no	no	.	yes	yes	30	29	42	cesarean due to hemorrhage	251	yes	no	no	.	9	(loxen plus adalate) or (adalate only)	.	1 or more	no	placental edge overlapping internal os	yes	yes	yes	no	no	no	no	9	nifedipine
1-104	31.25	no	no	120	70	10.5	yes	posterior	no	yes	no	no	12.4	no	no	no	.	2930	18.2	no	no	no	.	no	.	32	26	89	no cesarean	277	yes	no	no	0.97980	3	(loxen plus adalate) or (adalate only)	.	1 or more	yes	placental edge overlapping internal os	no	no	no	no	no	no	no	3	placebo
1-109	22.30815	no	no	110	80	11.8	yes	posterior	no	yes	no	no	11.5	no	no	no	9.8	2880	13.2	no	no	no	no	yes	no	26	30	41	cesarean for other reasons	257	yes	no	no	0.80488	6	(loxen plus adalate) or (adalate only)	.	0	no	placental edge overlapping internal os	no	no	yes	no	no	no	no	6	placebo
1-110	20.02884	no	no	130	80	10.6	yes	posterior	no	yes	no	no	10.8	yes	no	no	10.5	1680	16.9	yes	no	no	no	yes	yes	21	27	40	cesarean due to hemorrhage	233	yes	yes	no	0.58772	24	tractocile only	no	0	yes	placental edge overlapping internal os	yes	yes	yes	no	no	no	no	11	nifedipine
2-005	23.12467	no	no	114	65	11.4	yes	anterior	no	yes	no	no	11.4	yes	no	no	11.4	2410	D	no	no	no	no	yes	no	28	33	24	cesarean for other reasons	260	yes	.	no	0.89394	6	(loxen plus adalate) or (adalate only)	.	0	no	placental edge overlapping internal os	no	no	yes	no	no	no	.	6	placebo
2-006	19.14063	no	no	128	67	9.5	yes	posterior	no	yes	no	yes	D	no	yes	no	8.8	3880	D	no	no	no	no	yes	yes	26	33	36	cesarean due to hemorrhage	270	yes	.	no	1.04348	6	(loxen plus adalate) or (adalate only)	.	0	no	placental edge overlapping internal os	yes	no	no	no	no	no	no	6	placebo
2-007	25.18079	yes	no	127	79	.	yes	posterior	no	yes	no	no	13.5	no	no	no	10.3	2150	13.1	yes	no	no	no	yes	yes	35	32	20	cesarean due to hemorrhage	249	yes	.	no	0.52778	16	(loxen plus adalate) or (adalate only)	.	0	no	placental edge overlapping internal os	yes	yes	yes	no	no	.	no	16	nifedipine
2-008	22.94812	no	no	140	73	10.8	no	anterior	no	no	no	no	D	no	no	no	.	3760	17.1	no	no	no	no	no	.	29	29	76	no cesarean	282	no	no	no	.	5	(loxen plus adalate) or (adalate only)	.	0	yes	.	no	no	yes	no	no	no	no	5	nifedipine
2-105	25.21736	no	no	106	65	10	no	anterior	no	no	no	no	11.4	no	no	no	.	3200	16.8	no	no	no	no	no	.	23	25	87	no cesarean	268	yes	no	no	0.86580	4	(loxen plus adalate) or (adalate only)	.	1 or more	no	no overlap & distance (0;20)[mm]	no	no	yes	no	yes	no	no	4	nifedipine
2-106	21.30395	no	no	100	60	11.1	yes	anterior	no	no	no	no	11.6	no	no	no	9.9	2300	M	yes	no	no	no	yes	yes	26	28	36	cesarean due to hemorrhage	235	yes	.	no	0.92982	26	(loxen plus adalate) or (adalate only)	no	0	no	placental edge overlapping internal os	yes	yes	yes	no	no	no	.	7	placebo
3-017	22.26563	no	no	100	60	13	yes	posterior	no	no	no	no	11.9	no	no	no	10.9	2020	13.9	yes	no	no	no	yes	yes	33	31	21	cesarean due to hemorrhage	241	no	.	no	0.88333	21	(loxen plus adalate) or (adalate only)	.	1 or more	no	placental edge overlapping internal os	yes	yes	yes	no	no	no	no	21	placebo
4-009	19.60716	no	no	110	70	11.6	yes	posterior	no	yes	no	no	10.2	no	no	no	8.9	3540	13.3	no	no	no	no	yes	yes	30	29	53	cesarean due to hemorrhage	256	yes	no	no	0.82353	6	(loxen plus adalate) or (adalate only)	.	0	no	placental edge overlapping internal os	yes	yes	yes	no	no	no	no	6	nifedipine
4-010	31.23941	no	no	125	70	11.1	no	anterior	no	yes	no	no	8	yes	yes	no	5.9	1960	11	no	no	no	no	yes	yes	26	31	9	cesarean due to hemorrhage	227	yes	.	no	1.00000	24	(loxen plus adalate) or (adalate only)	no	0	no	no overlap & distance (0;20)[mm]	yes	yes	yes	no	no	no	no	24	nifedipine
4-011	17.57813	no	yes	110	70	12.1	yes	posterior	no	yes	no	no	M	no	no	no	.	1370	M	yes	no	no	no	yes	yes	35	31	11	cesarean due to hemorrhage	232	yes	.	no	2.00000	49	(adalate or loxen) and tractocile	yes	1 or more	no	placental edge overlapping internal os	yes	yes	yes	no	no	no	.	5	placebo
4-012	19.94806	no	no	110	60	11.4	yes	posterior	no	yes	no	no	10.1	no	no	no	8.4	2475	8.1	no	no	no	.	yes	no	24	26	72	cesarean for other reasons	260	yes	yes	no	.	6	(loxen plus adalate) or (adalate only)	.	1 or more	yes	placental edge overlapping internal os	no	no	no	no	no	no	no	6	placebo
4-018	19.53125	yes	yes	110	70	12.5	no	posterior	no	yes	no	no	M	no	no	no	11.3	2740	14.9	no	no	no	.	yes	no	30	33	37	cesarean for other reasons	271	yes	.	no	0.96552	6	(loxen plus adalate) or (adalate only)	.	1 or more	no	no overlap & distance (0;20)[mm]	no	no	no	no	no	no	no	6	placebo
4-019	19.56296	no	no	120	70	11.9	no	posterior	no	no	no	no	M	no	no	no	11	1640	16.9	yes	no	no	.	yes	yes	37	33	8	cesarean due to hemorrhage	242	no	.	no	1.16667	6	(loxen plus adalate) or (adalate only)	.	1 or more	yes	no overlap & distance (0;20)[mm]	yes	yes	yes	no	no	no	no	5	nifedipine
4-020	21.93635	no	no	120	70	10.8	yes	anterior	no	yes	no	no	M	no	no	no	.	2900	M	no	no	no	no	yes	no	27	29	52	cesarean for other reasons	260	yes	no	no	.	6	(loxen plus adalate) or (adalate only)	.	0	no	placental edge overlapping internal os	no	no	yes	no	no	no	no	6	nifedipine
4-025	22.85714	no	no	110	60	12.9	yes	posterior	no	yes	no	no	11.8	no	no	no	M	3950	15.5	no	no	no	.	no	.	38	24	110	no cesarean	284	yes	.	no	.	2	(loxen plus adalate) or (adalate only)	.	1 or more	no	placental edge overlapping internal os	no	no	no	no	no	no	no	2	placebo
4-026	23.62445	no	no	110	70	7.1	no	posterior	no	yes	no	no	7.3	no	no	no	11.1	2880	11.3	yes	no	no	no	yes	yes	29	30	33	cesarean due to hemorrhage	248	yes	yes	no	0.94624	13	(loxen plus adalate) or (adalate only)	.	1 or more	no	no overlap & distance =0 [mm]	yes	yes	yes	no	no	no	no	6	nifedipine
4-027	16.52893	no	no	110	60	10.6	yes	posterior	no	yes	no	no	M	no	no	no	M	2430	M	no	no	no	.	yes	no	36	28	58	cesarean for other reasons	257	yes	.	no	0.94152	13	tractocile only	.	1 or more	yes	placental edge overlapping internal os	no	no	no	no	no	no	.	18	placebo
4-028	20.96436	no	no	100	70	12	no	anterior	no	yes	no	no	12	no	no	no	9.7	1440	11.6	yes	no	no	yes	yes	yes	27	28	19	cesarean due to hemorrhage	221	yes	.	no	.	41	(adalate or loxen) and tractocile	no	0	no	no overlap & distance (0;20)[mm]	yes	yes	yes	no	no	no	.	6	nifedipine
4-041	23.52941	yes	yes	120	70	12.6	yes	anterior	yes	yes	no	no	12.2	no	no	no	11	2820	M	no	no	no	.	yes	no	30	33	16	cesarean for other reasons	251	yes	.	no	0.88889	8	(adalate or loxen) and tractocile	.	1 or more	yes	placental edge overlapping internal os	no	no	no	no	no	no	.	8	nifedipine
4-042	19.53125	no	yes	105	64	12.5	yes	anterior	yes	no	no	no	11.5	yes	no	yes	9.5	2320	12.2	yes	no	no	no	yes	yes	35	32	15	cesarean due to hemorrhage	245	yes	.	no	0.27778	11	(loxen plus adalate) or (adalate only)	.	1 or more	yes	placental edge overlapping internal os	yes	yes	yes	no	no	no	no	11	placebo
4-043	25.55933	no	no	105	56	12.1	no	posterior	no	yes	no	no	M	no	no	no	.	2720	M	no	no	no	.	no	.	39	31	69	no cesarean	287	yes	.	yes	0.88889	2	(loxen plus adalate) or (adalate only)	.	1 or more	yes	no overlap & distance =0 [mm]	no	no	no	no	no	no	no	2	nifedipine
4-044	19.72104	no	no	110	70	10.8	yes	anterior	no	yes	no	no	10.6	no	no	no	10	2750	M	no	no	no	no	yes	no	25	31	36	cesarean for other reasons	259	yes	.	no	0.30000	6	(loxen plus adalate) or (adalate only)	.	0	yes	placental edge overlapping internal os	no	no	yes	no	no	no	no	6	placebo
4-069	21.48438	no	no	120	80	11.1	no	anterior	no	no	no	no	12	no	no	no	11.6	2430	15.8	no	no	no	yes	no	.	35	30	42	no cesarean	257	yes	no	no	0.85366	6	(loxen plus adalate) or (adalate only)	.	1 or more	yes	no overlap & distance (0;20)[mm]	no	no	yes	no	no	no	no	6	placebo
4-070	25.15315	no	no	97	51	12.2	yes	posterior	no	no	no	no	M	no	no	no	11.9	1670	10.6	yes	no	no	no	yes	yes	29	28	18	cesarean due to hemorrhage	220	yes	.	no	0.81481	32	(loxen plus adalate) or (adalate only)	no	0	no	placental edge overlapping internal os	yes	yes	yes	no	no	no	no	6	nifedipine
4-071	17.57707	no	no	130	80	12.2	yes	posterior	no	yes	no	no	12.2	no	no	no	10.7	1400	6.9	yes	no	no	.	yes	yes	42	31	0	cesarean due to hemorrhage	218	yes	.	.	.	32	(loxen plus adalate) or (adalate only)	no	1 or more	yes	placental edge overlapping internal os	yes	yes	yes	no	no	no	no	6	nifedipine
4-072	19.53125	no	yes	D	D	11.4	yes	posterior	yes	yes	no	no	M	yes	no	yes	10.2	2580	M	no	no	no	.	yes	no	31	31	36	cesarean for other reasons	259	yes	.	no	0.74510	8	(loxen plus adalate) or (adalate only)	.	1 or more	yes	placental edge overlapping internal os	no	no	no	no	no	no	.	8	placebo
4-073	20.93664	no	no	110	70	10.3	no	anterior	no	no	no	no	M	no	no	no	.	3320	15.1	no	no	no	no	no	.	33	33	31	no cesarean	268	yes	.	no	0.77273	4	(loxen plus adalate) or (adalate only)	.	0	yes	no overlap & distance [20;35)[mm]	no	no	yes	no	no	no	no	4	placebo
4-074	25.21736	no	no	110	60	11.7	no	posterior	no	no	no	no	M	no	no	no	.	3000	M	no	no	no	.	no	.	27	31	55	no cesarean	274	no	.	no	.	2	(loxen plus adalate) or (adalate only)	.	1 or more	yes	no overlap & distance (0;20)[mm]	no	no	no	no	no	no	no	2	placebo
4-075	20.95717	no	no	120	70	10.9	yes	anterior	no	yes	no	no	M	no	no	no	M	2820	M	no	no	no	no	yes	yes	34	30	59	cesarean due to hemorrhage	269	yes	no	no	1.08163	11	(adalate or loxen) and tractocile	.	0	no	placental edge overlapping internal os	yes	no	yes	no	no	no	.	11	nifedipine
4-076	21.14632	no	no	120	70	11.9	no	posterior	no	yes	no	no	12.3	no	no	no	9.3	2700	M	no	no	no	.	yes	yes	29	33	24	cesarean due to hemorrhage	258	yes	.	no	.	6	(loxen plus adalate) or (adalate only)	.	1 or more	no	no overlap & distance =0 [mm]	yes	yes	yes	no	no	no	.	6	nifedipine
4-089	42.03954	no	no	130	80	11.6	yes	anterior	no	yes	no	no	9.5	no	no	no	9.5	1560	11	yes	no	no	no	yes	yes	32	27	24	cesarean due to hemorrhage	218	yes	.	no	0.95455	32	tractocile only	no	1 or more	no	placental edge overlapping internal os	yes	yes	yes	no	no	no	no	6	placebo
4-090	20.41522	no	yes	100	50	11.8	no	anterior	no	no	no	no	10.4	no	no	no	.	1405	M	yes	no	no	yes	yes	yes	38	24	28	cesarean due to hemorrhage	200	no	.	no	0.87654	58	(loxen plus adalate) or (adalate only)	no	1 or more	no	no overlap & distance =0 [mm]	yes	yes	yes	no	no	no	no	7	nifedipine
4-091	17.99308	no	no	120	80	13.3	yes	anterior	no	no	no	no	M	no	no	no	.	2175	M	no	no	no	no	yes	yes	31	32	28	cesarean due to hemorrhage	254	no	.	no	.	13	tractocile only	.	1 or more	yes	placental edge overlapping internal os	yes	yes	yes	no	no	no	.	8	nifedipine
4-092	29.99671	no	no	110	70	10.1	no	anterior	no	yes	no	no	10.4	no	no	no	.	3730	13.8	no	no	no	no	no	.	33	31	66	no cesarean	285	yes	no	no	0.95062	4	(loxen plus adalate) or (adalate only)	.	0	no	no overlap & distance =0 [mm]	no	no	yes	no	no	no	no	4	placebo
4-097	21.30395	no	no	107	70	11.6	yes	posterior	no	yes	no	no	11.6	no	no	no	M	3190	11.5	yes	no	no	no	yes	no	29	33	15	cesarean for other reasons	252	yes	.	no	0.71795	7	(adalate or loxen) and tractocile	.	1 or more	no	placental edge overlapping internal os	no	no	yes	no	no	no	no	7	nifedipine
4-098	21.48438	no	yes	111	78	11.7	no	posterior	no	yes	no	no	10	yes	no	yes	10.3	1630	12.9	yes	no	no	.	yes	no	31	28	19	cesarean for other reasons	216	yes	.	no	1.00000	.	tractocile only	yes	1 or more	no	no overlap & distance (0;20)[mm]	no	no	no	no	no	no	no	13	nifedipine
4-099	26.17188	no	no	129	73	11.9	no	anterior	no	yes	no	no	M	no	no	no	9.2	3380	14.2	no	no	no	.	no	.	30	26	103	no cesarean	285	yes	yes	no	0.98684	4	(loxen plus adalate) or (adalate only)	.	0	no	no overlap & distance (0;20)[mm]	no	no	no	no	no	no	no	4	placebo
4-100	29.03179	yes	yes	110	77	12.2	yes	posterior	no	yes	no	no	M	no	no	no	9.1	2480	10.7	yes	no	no	no	yes	yes	29	28	36	cesarean due to hemorrhage	233	yes	no	no	0.73529	21	(loxen plus adalate) or (adalate only)	no	1 or more	no	placental edge overlapping internal os	yes	yes	yes	no	no	no	no	6	placebo
4-107	25.2092	no	yes	100	60	11.5	yes	anterior	yes	yes	no	no	M	yes	no	yes	8.1	2620	9.3	no	no	no	.	yes	no	30	27	62	cesarean for other reasons	257	yes	no	no	.	12	(adalate or loxen) and tractocile	.	1 or more	no	placental edge overlapping internal os	no	no	no	no	no	yes	no	12	nifedipine
4-108	26.5625	no	no	130	70	11.6	yes	posterior	no	yes	no	no	M	no	no	no	12.3	3320	15.4	no	no	no	.	yes	no	22	29	61	cesarean for other reasons	270	yes	no	no	1.01149	6	(adalate or loxen) and tractocile	.	0	yes	placental edge overlapping internal os	no	no	no	no	no	no	no	6	placebo
5-013	22.26563	no	no	120	70	11.8	yes	anterior	no	yes	no	no	10.3	no	yes	no	8.9	2570	M	yes	no	no	yes	yes	no	41	28	44	cesarean for other reasons	241	yes	.	no	.	10	(loxen plus adalate) or (adalate only)	.	1 or more	yes	placental edge overlapping internal os	no	no	yes	no	no	no	.	5	nifedipine
5-014	21.10727	no	no	119	63	11.3	yes	posterior	no	yes	no	no	11.1	no	no	no	11.3	3540	M	no	no	no	.	yes	no	33	30	49	cesarean for other reasons	260	yes	no	no	0.98611	6	(loxen plus adalate) or (adalate only)	.	1 or more	yes	placental edge overlapping internal os	no	no	no	no	no	no	no	6	placebo
5-015	21.96712	no	no	120	70	10.7	yes	anterior	no	yes	no	no	M	no	no	no	9.7	3035	M	no	no	no	.	no	.	33	32	39	no cesarean	268	yes	.	no	.	5	(loxen plus adalate) or (adalate only)	.	1 or more	yes	placental edge overlapping internal os	no	no	no	no	no	no	no	5	placebo
5-016	22.22222	no	yes	120	70	9.9	yes	anterior	no	yes	no	no	M	no	no	no	.	3010	M	no	no	no	.	yes	yes	23	33	42	cesarean due to hemorrhage	273	yes	.	no	1.08974	6	(loxen plus adalate) or (adalate only)	.	1 or more	no	placental edge overlapping internal os	yes	no	no	no	no	no	no	6	nifedipine
5-053	29.55255	no	no	130	70	13.9	yes	posterior	no	yes	no	no	M	no	yes	no	8.7	2280	M	yes	no	no	no	yes	yes	32	29	38	cesarean due to hemorrhage	244	yes	no	no	0.92793	23	.	.	1 or more	no	placental edge overlapping internal os	yes	yes	yes	no	no	no	yes	6	nifedipine
5-054	19.4674	no	no	120	80	11.7	yes	posterior	no	yes	no	no	12.6	no	no	no	10.7	1400	9.5	yes	no	no	.	yes	no	25	27	28	cesarean for other reasons	217	yes	.	no	0.97619	59	(loxen plus adalate) or (adalate only)	yes	0	no	placental edge overlapping internal os	no	no	no	no	no	.	.	6	placebo
5-055	19.70553	no	no	130	70	11.9	yes	posterior	no	yes	no	no	M	yes	no	no	12.1	1700	M	yes	no	no	no	yes	yes	32	29	10	cesarean due to hemorrhage	219	yes	.	no	0.55556	40	(loxen plus adalate) or (adalate only)	no	0	no	placental edge overlapping internal os	yes	yes	yes	no	no	no	no	6	placebo
5-056	18.36547	no	no	130	80	12	yes	posterior	no	yes	no	no	12.8	no	no	no	8.9	1700	20.1	yes	no	no	.	yes	no	28	32	26	cesarean for other reasons	250	yes	.	no	.	23	(loxen plus adalate) or (adalate only)	.	0	no	placental edge overlapping internal os	no	no	no	no	no	no	no	8	nifedipine
5-085	20.43817	no	no	110	60	11.8	yes	anterior	no	yes	no	no	M	no	no	no	12.3	2160	17	no	no	no	.	yes	yes	33	31	23	cesarean due to hemorrhage	242	yes	.	no	.	21	(loxen plus adalate) or (adalate only)	.	1 or more	yes	placental edge overlapping internal os	yes	yes	yes	no	no	no	no	5	placebo
6-037	22.64738	no	no	110	60	12.1	yes	posterior	no	yes	no	no	11.8	no	no	no	9.7	2430	M	no	no	no	no	no	.	29	27	60	no cesarean	250	yes	no	no	.	7	(loxen plus adalate) or (adalate only)	.	1 or more	no	placental edge overlapping internal os	no	no	yes	no	no	no	no	7	nifedipine
6-038	24.76757	no	yes	110	60	11	yes	posterior	no	yes	no	no	9.7	yes	no	yes	6.6	1840	M	no	no	no	yes	yes	no	38	25	68	cesarean for other reasons	243	yes	no	no	.	30	(loxen plus adalate) or (adalate only)	.	1 or more	no	placental edge overlapping internal os	no	no	yes	no	no	no	no	11	placebo
6-039	25.14286	no	no	120	60	12.3	yes	anterior	no	yes	no	no	12.6	no	no	no	12.4	2930	D	yes	no	no	yes	yes	yes	28	28	59	cesarean due to hemorrhage	255	yes	no	no	.	5	(loxen plus adalate) or (adalate only)	.	1 or more	no	placental edge overlapping internal os	yes	yes	yes	no	no	no	no	5	placebo
6-040	20.9042	no	no	110	60	10.5	yes	anterior	no	yes	no	no	10.6	yes	yes	yes	8.6	3060	D	yes	no	no	no	yes	yes	32	30	39	cesarean due to hemorrhage	250	yes	no	no	1.01754	9	(loxen plus adalate) or (adalate only)	.	1 or more	no	placental edge overlapping internal os	yes	yes	yes	no	no	no	no	9	nifedipine
6-065	26.42357	no	no	110	60	11.7	no	posterior	no	yes	no	no	M	no	no	no	9.7	2700	D	no	no	no	yes	yes	no	39	24	78	cesarean for other reasons	250	yes	no	no	0.99123	7	(loxen plus adalate) or (adalate only)	.	1 or more	yes	no overlap & distance =0 [mm]	no	no	yes	no	no	no	no	7	nifedipine
6-066	21.48438	yes	no	80	60	10.9	yes	posterior	no	yes	no	no	10.4	yes	no	yes	11.5	3530	M	no	no	no	.	yes	no	28	33	43	cesarean for other reasons	275	yes	.	no	0.84615	6	(loxen plus adalate) or (adalate only)	.	1 or more	yes	placental edge overlapping internal os	no	no	no	no	no	no	no	6	placebo
6-067	25.39063	no	yes	100	60	10.1	no	anterior	no	yes	no	no	M	no	no	no	12	3060	M	no	no	no	.	no	.	37	26	84	no cesarean	270	yes	no	no	.	3	(loxen plus adalate) or (adalate only)	.	1 or more	no	no overlap & distance [20;35)[mm]	no	no	no	no	no	no	no	3	nifedipine
6-068	29.61581	no	no	125	60	9.3	no	anterior	no	yes	no	no	9.3	no	no	no	8.5	1070	D	yes	no	no	no	no	.	23	26	4	no cesarean	192	yes	.	no	.	64	(loxen plus adalate) or (adalate only)	no	1 or more	no	no overlap & distance [20;35)[mm]	no	no	yes	no	yes	no	no	4	placebo
6-081	16.90617	no	no	110	70	11.7	no	anterior	no	no	no	no	11.8	no	no	no	9.4	2750	D	no	no	no	no	no	.	27	26	84	no cesarean	272	no	no	no	0.93720	5	(loxen plus adalate) or (adalate only)	.	0	no	no overlap & distance (0;20)[mm]	no	no	yes	no	no	no	no	5	placebo
6-082	31.04456	yes	no	125	70	12	no	posterior	no	yes	no	no	12.5	no	no	no	9.8	3990	D	no	no	no	.	yes	no	30	32	46	cesarean for other reasons	274	yes	no	no	1.02299	5	(loxen plus adalate) or (adalate only)	.	1 or more	no	no overlap & distance =0 [mm]	no	no	no	no	no	no	no	5	placebo
